# Supplementary material for: Home-Based Measurements of Nocturnal Cardiac Parasympathetic Activity in Athletes during Return to Sport after Sport-Related Concussion
Source: Sensors (Basel). 2023 Apr 22;23(9):4190. doi: 10.3390/s23094190 (PMC10181314; doi:10.3390/s23094190)
Supplement: Supplementary file 1 [file sensors-23-04190-s001.zip]

Archive with 1 entries (1 files):
- sensors-2225151-supplementary.pdf
